# Supplementary material for: Potential Impact of Biologic Use on Asthma‐Related Hospitalization: An Epidemiological Study in Hong Kong
Source: Can Respir J. 2026 Jul 15;2026:5535762. doi: 10.1155/carj/5535762 (PMC13370790; doi:10.1155/carj/5535762)
Supplement: Supplementary file 1 — Supporting Information The following supporting information is also available. (1) “Supporting table and figures” file includes Supporting Table 1: The clinical criteria for financial subsidy under Samaritan Fund in Hong Kong, the date of registration in Hong Kong, and the inclusion date within Samaritan Fund; Supporting Figure S1: Weekly influenza case number from 2014 to 2023; Supporting Figure S2: Weekly AQHI from 2014 to 2023. (2) “STROBE-checklist” file includes the STROBE Statement—the checklist of items complied with in the observational cohort study. [file CARJ-2026-5535762-s001.zip]

Archive with 2 entries (2 files):
- STROBE-checklist.doc
- Supplementary table and figure.docx
